# Supplementary material for: Physiological Cell Culture Media Tune Mitochondrial Bioenergetics and Drug Sensitivity in Cancer Cell Models
Source: Cancers (Basel). 2022 Aug 13;14(16):3917. doi: 10.3390/cancers14163917 (PMC9405899; doi:10.3390/cancers14163917)
Supplement: Supplementary file 1 [file cancers-14-03917-s001.zip]

Archive with 1 entries (1 files):
- cancers-1842678-supplementary.pdf
